# Supplementary material for: Cu-Catalyzed Arylation of Bromo-Difluoro-Acetamides by Aryl Boronic Acids, Aryl Trialkoxysilanes and Dimethyl-Aryl-Sulfonium Salts: New Entries to Aromatic Amides
Source: Molecules. 2021 May 16;26(10):2957. doi: 10.3390/molecules26102957 (PMC8156957; doi:10.3390/molecules26102957)
Supplement: Supplementary file 1 [file molecules-26-02957-s001.zip]

Archive with 1 entries (1 files):
- molecules-1225113-supplementary.pdf
